# Supplementary material for: Integrating Automated Labeling Framework for Enhancing Deep Learning Models to Count Corn Plants Using UAS Imagery
Source: Sensors (Basel). 2024 Oct 7;24(19):6467. doi: 10.3390/s24196467 (PMC11479280; doi:10.3390/s24196467)
Supplement: Supplementary file 1 [file sensors-24-06467-s001.zip]

Archive with 1 entries (1 files):
- sensors-3163606-supplementary.pdf
